# Supplementary material for: The developmental Wnt signaling pathway effector β-catenin/TCF mediates hepatic functions of the sex hormone estradiol in regulating lipid metabolism
Source: PLoS Biol. 2019 Oct 7;17(10):e3000444. doi: 10.1371/journal.pbio.3000444 (PMC6797220; doi:10.1371/journal.pbio.3000444)
Supplement: S1 Table — Primers utilized in this study. (XLS) [file pbio.3000444.s010.xls]

## Sheet: Sheet1
Primers utilized in this study
Gene (Mouse/Human)	Forword primer Sequence (5’ to 3’)	Reverse primer Sequence (5’ to 3’)
Tcf7	AGGTCAGATGGGTTGGACTG	AGGGTGCACACTGGGTTTAG
Tcf7l1	GAGTGCGAAATCCCCAGTTA	ATGCATGGCTTCTTGCTCTT
Tcf7l2	AGGAACGACAGCTTCACATG	CGAAAGGCAAGGATTTAGGAAAC
Axin2	TCCTGACCAAACAGACGAC	ACCTCTGCTGCCACAAAACT
Actin	TCATGAAGTGTGACGTTGACA	CCTAGAAGCATTGCGGTG
Mlxlpl	CCCCCAGCTTTGGCCCCATG	TCGGTCCAGGAGCAGGTGGG
Srebf1	TAGAGCATATCCCCCAGGTG	GGTACGGGCCACAAGAAGTA
Acc1	CACTCCTTAGAGAGGGGTCA	TAACTTCCCAGCAGACGGTG
Fas	AGAAGTGCAGCAAGTGTCCA	GGTCGGATGAGGGCAATCTGG
Scd1	TGGAGCCACAGAACTTACAAG	GTTTTCCGCCCTTCTCTTTG
Me1	AGGCTATTGTGGTAACTGATGG	CAGGAAGGCGTCATACTCAG
Ehhadh	TTGCTCAGACGGTTATAGG	ACTGAACGGACACAAGTC
TCF7L2	GGCACCGTAGGACACGCCTT	GGATGCGGAATGCCCGTCGT
TCF7	CACCCATCCTTGATGCTAGGT	ACTCTGCAATGACCTTGGCT
Axin2	CTGGCTATGTCTTTGCACCA	TCACACTGCGATGCATTTCT
