# Supplementary material for: The developmental Wnt signaling pathway effector β-catenin/TCF mediates hepatic functions of the sex hormone estradiol in regulating lipid metabolism
Source: PLoS Biol. 2019 Oct 7;17(10):e3000444. doi: 10.1371/journal.pbio.3000444 (PMC6797220; doi:10.1371/journal.pbio.3000444)
Supplement: S2 Table — Antibodies utilized in this study. (XLS) [file pbio.3000444.s011.xls]

## Sheet: Sheet1
Antibodies utilized in this study
Antibody name	Company	catalog #
β-Catenin	Santa Cruz Biotechnology	SC7199
phospho β-Catenin	Cell Signaling Technology	9567s
β-actin	Santa Cruz Biotechnology	SC47778
GAPDH	Santa Cruz Biotechnology	SC25778
HA	Santa Cruz Biotechnology	SC7392
CREB	Cell Signaling Technology	9104s
phospho CREB	Cell Signaling Technology	9198s
phospho PKB(s473)	Cell Signaling Technology	9271
PKB	Cell Signaling Technology	9272
phospho ACC	Cell Signaling Technology	3661
Srebp-1	Santa Cruz Biotechnology	sc8984
Chrebp	Novus Biologicals	NB400-135
