# Supplementary material for: The developmental Wnt signaling pathway effector β-catenin/TCF mediates hepatic functions of the sex hormone estradiol in regulating lipid metabolism
Source: PLoS Biol. 2019 Oct 7;17(10):e3000444. doi: 10.1371/journal.pbio.3000444 (PMC6797220; doi:10.1371/journal.pbio.3000444)
Supplement: S1 Data — (XLS) [file pbio.3000444.s012.xls]

## Sheet: Fig1A
		Ave	SEM
WT	49.2595	43.5995	5.88598
	25.6525
	54.8968
	42.3567
	61.3522
	28.0791
LTCFDN	50.0056	65.0597	4.22227
	68.5704
	63.3474
	81.3819
	66.83
	60.2227

## Sheet: Fig1B
		Ave	SEM
WT	2.07471	2.79565	0.376269
	1.99204
	4.23989
	3.5258
	2.8255
	2.11596
LTCFDN	3.90412	3.61875	0.447489
	5.2106
	4.20801
	2.4651
	2.30962
	3.61506

## Sheet: Fig1C
		Ave	SEM	TTEST
WT	44.7305	47.1187	7.79759
	43.3751
	23.1108
	51.5079
	23.7207
	62.1257
	81.2605
LTCFDN	90.9521	78.5631	9.17398	0.0286984
	53.5411
	94.6796
	94.6796
	58.963

## Sheet: Fig1D
		Ave	SEM
WT	1.71636	1.62498	0.201595
	1.03089
	1.88103
	1.87162
LTCFDN	1.99267	1.76642	0.314935	0.357682
	0.795883
	1.07789
	1.50303
	2.62757
	2.6015

## Sheet: Fig1E
Fed	TG (mg/ml)	Average	SEM			Fasting	TG (mg/ml)	Average	SEM
WT	0.747446	1.22715	0.212158			WT	0.524328	0.711747	0.0500651
	1.5953						0.713978
	1.57298						0.803226
	0.992876						0.79207
LTCFDN	1.46142	1.23087	0.0877788	0.987846			0.725134
	1.38333					LTCFDN	0.959409	1.04866	0.0583246	0.00634324
	1.40565						1.14906
	1.05981						0.914785
	0.937097						1.17137
	1.1379

## Sheet: Fig1F
Fed		Ave	SEM
WT	0.359818	0.327658	0.0472059
	0.20361
	0.419546
	0.377658
LTCFDN	0.473326	0.590617	0.066649
	0.388195
	0.496027
	0.77412
	0.77412
	0.637911
WT	0.768445	0.903032	0.0491613
	0.927355
	0.944381
	1.09194
	0.8479
	1.01249
	0.728717
LTCFDN	1.29058	1.16232	0.142378
	1.06356
	1.6538
	0.933031
	0.870602

## Sheet: Fig1G
Fed		Ave	SEM
WT	151.368	141.895	10.5351
	125.053
	167.158
	124
LTCFDN	137.684	150.526	5.17184	0.249562
	138.737
	155.579
	157.684
	162.947
Fasting
WT	141.895	161.053	5.52406
	173.474
	170.316
	159.789
	159.789
LTCFDN	100.842	148.421	13.0348	0.205154
	147.158
	175.579
	168.211
	150.316

## Sheet: Fig1I
		Ave	SEM
WT	0.0129666	0.0283216	0.0193575
	0.00522072
	0.0667774
LTCFDN	0.218992	0.205858	0.0393254	0.0143006
	0.132134
	0.266449

## Sheet: Fig1K
				Ave
GFP	1.00092	1.10625	0.835114	0.980761
TCF7L2 DN	1.6081	3.31907	2.56383	2.497

## Sheet: Fig1L
					Ave
GFP	1.32797	0.740021	1.26666	0.735369	1.0175
TCF 7L2 DN	2.17608	1.65416	1.52868	1.56478	1.73093

[truncated: 72 more sheets: Fig1M, Fig2A, Fig2B, Fig2C, Fig2D, Fig2E, Fig2F, Fig2G, Fig3A, Fig3B, Fig3C, Fig3E, Fig3F, Fig3G, Fig3H, Fig3I, Fig3J, Fig3K, Fig3L, Fig4A …]
